# Supplementary material for: Global characterization of extrachromosomal circular DNAs in advanced high grade serous ovarian cancer
Source: Cell Death Dis. 2022 Apr 13;13(4):342. doi: 10.1038/s41419-022-04807-8 (PMC9007969; doi:10.1038/s41419-022-04807-8)
Supplement: Supplementary file 4 — Supplementary Table 2 [file 41419_2022_4807_MOESM4_ESM.xlsx]

## Sheet: Sheet1
Supplementart Table 2
The differentially expressed eccDNAs between paired primary and metastatic tissues of four HGSOC patients (|FC(fold change)| ≥ 2 and P < 0.05)
ecc_chr	ecc_start	ecc_end	logFC（HGSOC-M vs. HGSOC)	P value	regulation
chr10	11015291	11016739	3.28657	0.0206645	up
chr10	131579103	131580327	-3.89594	0.0069793	down
chr10	13396741	13397451	-6.85547	0.00956106	down
chr10	133996577	133996961	-6.80476	0.0101384	down
chr10	23975007	23975413	-2.95292	0.0288232	down
chr10	27975927	27977045	-6.85547	0.00952691	down
chr10	31022383	31022766	3.09424	0.0351447	up
chr10	35254236	35254579	2.7834	0.0435738	up
chr10	3626884	3628366	-7.04354	0.00767205	down
chr10	45070039	45070606	-4.66544	0.00264186	down
chr10	6225895	6226280	-2.60765	0.0473662	down
chr10	7703817	7704723	-3.00379	0.0295692	down
chr10	8173748	8177995	7.47298	0.00482487	up
chr10	92444808	92446775	-4.62443	0.0028673	down
chr11	101398556	101398927	-4.85877	0.0013964	down
chr11	102794462	102794791	-3.48434	0.0134647	down
chr11	107509983	107510565	-3.48686	0.0270966	down
chr11	125016528	125016903	-7.00033	0.00877176	down
chr11	126006358	126006704	-2.77302	0.0443906	down
chr11	130632797	130634289	7.63041	0.00393786	up
chr11	25201598	25203982	-4.20619	0.00512099	down
chr11	32618089	32619439	5.87114	0.034718	up
chr11	46279982	46280360	-4.77725	0.00186709	down
chr11	59490923	59491325	-3.07863	0.0253241	down
chr11	61135738	61136406	-3.72717	0.00939151	down
chr11	69382319	69382688	-2.92846	0.0295169	down
chr11	69996124	69996884	4.01285	0.0103421	up
chr11	80102822	80104325	-5.87573	0.044215	down
chr11	82782758	82783062	-6.54252	0.0142934	down
chr11	94761972	94762129	2.90424	0.0378565	up
chr12	100463372	100463732	3.27809	0.036699	up
chr12	102599440	102599822	3.27612	0.0346679	up
chr12	10529474	10530097	-3.82077	0.00888885	down
chr12	11422690	11422900	3.53245	0.0202522	up
chr12	115959371	115959755	-2.93876	0.0324116	down
chr12	116883198	116883542	5.32776	0.00058066	up
chr12	121644325	121644846	4.29409	0.00388888	up
chr12	121654488	121654834	2.8972	0.0298064	up
chr12	123907030	123907481	3.12021	0.0238531	up
chr12	124231316	124232152	4.98313	0.000960182	up
chr12	1276906	1277232	-3.39722	0.0239018	down
chr12	22760869	22761402	-3.63772	0.018551	down
chr12	27303754	27304433	-6.12854	0.028661	down
chr12	3058293	3058596	-5.84827	0.0295415	down
chr12	3121360	3121685	6.00457	0.000141078	up
chr12	3441356	3441575	2.91995	0.0363041	up
chr12	3576494	3577145	-3.41014	0.01513	down
chr12	38496909	38497111	3.69075	0.0120702	up
chr12	3982733	3984165	3.09057	0.0412367	up
chr12	4501388	4502102	-2.63663	0.0461987	down
chr12	45951557	45953702	6.28301	0.0244885	up
chr12	48513483	48514030	-2.67933	0.0426672	down
chr12	49344257	49344402	3.3749	0.0178957	up
chr12	53483886	53484668	3.7136	0.0112471	up
chr12	57396099	57396751	-5.04021	0.00114328	down
chr12	59925980	59926659	3.45406	0.01388	up
chr12	6328578	6328894	3.16667	0.0400733	up
chr12	70622932	70623782	-3.25999	0.025714	down
chr12	71332720	71333625	-7.59404	4.22e-06	down
chr12	86736280	86736570	-3.05768	0.0428331	down
chr12	95836559	95837674	-6.48453	0.0164345	down
chr13	111126380	111126742	-2.71953	0.0467076	down
chr13	113353898	113354131	-6.17087	0.000148382	down
chr13	26545103	26545235	-3.67727	0.0209921	down
chr13	29801149	29801720	-3.11307	0.0495858	down
chr13	30166439	30166767	-6.03354	0.033785	down
chr13	36443032	36443432	-3.30463	0.0189705	down
chr13	44979765	44980480	-6.27607	0.024681	down
chr13	58337943	58339002	-3.3218	0.0322753	down
chr13	80046611	80046835	-4.49976	0.00337233	down
chr14	104056982	104058044	-3.69109	0.00909656	down
chr14	21152812	21153976	3.28379	0.0185524	up
chr14	22447235	22447408	-3.52584	0.0278551	down
chr14	23180238	23181380	-5.84712	0.000213166	down
chr14	32585225	32585567	-3.26366	0.0181461	down
chr14	36581661	36582188	-3.1159	0.0491627	down
chr14	37878794	37879156	2.87996	0.0412989	up
chr14	57831844	57832839	-4.80785	0.00127728	down
chr14	64832436	64832790	-7.77669	0.00333475	down
chr14	70604629	70605838	2.96888	0.0463672	up
chr14	71283973	71284479	-3.3709	0.0327206	down
chr14	72386443	72387153	3.55531	0.0143459	up
chr14	77939849	77940789	8.78885	3.61e-06	up
chr14	82107772	82108125	-3.30887	0.0304108	down
chr14	90573651	90574021	-2.65554	0.0450283	down
chr15	102238369	102238929	-5.87621	0.000168522	down
chr15	22806790	22807545	-3.16129	0.0323978	down
chr15	23049929	23050948	2.92556	0.0288505	up
chr15	33670240	33670929	-2.98316	0.0340019	down
chr15	50960825	50961525	4.20414	0.00667248	up
chr15	51554136	51554655	-5.1309	0.000670321	down
chr15	60976547	60977118	3.88205	0.0139579	up
chr15	62523717	62524056	-5.89872	0.0390439	down
chr15	64670176	64671653	2.76871	0.0362445	up
chr15	68728800	68728984	-3.12873	0.0210984	down
chr15	73937669	73938009	-2.57301	0.0462315	down
chr15	75124087	75124444	4.59925	0.00264663	up
chr15	85188240	85190673	3.13249	0.0230228	up
chr15	89193248	89193623	-7.0816	0.00829251	down
chr15	91129771	91129975	-3.46631	0.0206417	down
chr15	93782642	93784113	-2.71193	0.0472267	down
chr16	16674055	16674834	4.0352	0.00586677	up
chr16	23622578	23623941	-3.06267	0.0244286	down
chr16	29086343	29086678	5.98352	0.000148353	up
chr16	29796149	29796471	-4.67178	0.00186841	down
chr16	32853532	32854050	5.16396	0.000895046	up
chr16	34604572	34605126	5.9454	0.0366318	up
chr16	3518593	3518953	-5.78675	0.0482471	down
chr16	49903392	49903754	-3.23932	0.019543	down
chr16	50680958	50681340	-7.84393	0.00307553	down
chr16	57949525	57950054	7.0565	0.00808192	up
chr16	63020337	63020664	2.70348	0.0496167	up
chr16	86435998	86436744	9.51812	0.000953646	up
chr16	87990676	87992055	-3.48573	0.0316681	down
chr17	10002276	10002431	2.89635	0.0362515	up
chr17	1611800	1612136	-4.00117	0.00557668	down
chr17	26135291	26135847	-3.53485	0.0157106	down
chr17	27759604	27759942	-3.35028	0.0163445	down
chr17	29828708	29829085	7.22541	2.48e-05	up
chr17	3069586	3070433	3.46715	0.026722	up
chr17	34840281	34841057	2.45096	0.0474354	up
chr17	3660503	3661471	-6.04378	0.0266181	down
chr17	37776478	37777214	-4.16376	0.0041199	down
chr17	42191843	42192621	-6.37686	0.0170444	down
chr17	43167528	43170384	-5.7368	0.0436544	down
chr17	43397357	43398216	3.5305	0.0188089	up
chr17	45845641	45848177	4.10186	0.00493603	up
chr17	46670058	46670941	-7.10688	0.00801736	down
chr17	47470476	47472495	-2.63397	0.0485195	down
chr17	48321636	48322573	-2.76532	0.0420284	down
chr17	49567508	49568309	-4.37449	0.00397272	down
chr17	58212637	58213018	-3.08967	0.0421505	down
chr17	5957865	5959058	-7.42147	0.00513341	down
chr17	64203579	64203931	-4.32673	0.00371324	down
chr17	64586132	64586861	13.9775	0.000300145	up
chr17	65244066	65244789	-2.66305	0.0457822	down
chr17	65287723	65288049	-3.20122	0.0196593	down
chr17	69283482	69283830	-7.24985	0.00658864	down
chr17	71598996	71599754	-3.87228	0.0074007	down
chr17	73069831	73070717	-4.16545	0.0049254	down
chr17	73162679	73163732	-3.01964	0.0478242	down
chr17	75075146	75076109	4.21981	0.00394254	up
chr17	75094312	75094669	-3.8481	0.00701736	down
chr17	76975231	76975995	-3.26244	0.0178441	down
chr17	77229748	77230278	-4.79024	0.00115933	down
chr17	77440722	77441430	3.90019	0.00637714	up
chr17	78181880	78183264	-4.74266	0.00166107	down
chr17	78245797	78247416	2.62111	0.0472637	up
chr17	79666739	79667067	2.87983	0.0311852	up
chr17	80235960	80236513	-5.98772	0.034289	down
chr17	8307878	8308549	3.31512	0.01634	up
chr18	13406411	13406795	-7.27827	0.00579023	down
chr18	21738343	21739063	-3.3943	0.0187648	down
chr18	24412873	24413213	-7.38505	0.0050892	down
chr18	36889386	36889862	-5.78496	0.0329609	down
chr18	43940939	43942307	7.33606	0.00561277	up
chr18	47420909	47421243	-7.33244	0.0054208	down
chr18	53204687	53205353	-3.59191	0.0231413	down
chr18	60260990	60261802	-6.8875	0.00900313	down
chr18	75381191	75381588	-6.85207	0.00958505	down
chr18	75544566	75544960	4.96572	0.00110067	up
chr18	77821860	77822227	-4.15769	0.00487978	down
chr19	10302690	10302961	-5.14856	0.000800962	down
chr19	18133608	18134151	-2.98108	0.0275918	down
chr19	18377706	18378191	-3.85404	0.00700722	down
chr19	18938763	18939807	-4.89158	0.00104445	down
chr19	19768331	19768951	-6.06414	0.0326155	down
chr19	28259093	28259436	-5.13099	0.000804967	down
chr19	28684138	28684515	-6.31586	0.019772	down
chr19	33566943	33567276	-4.35013	0.003223	down
chr19	34349874	34350075	-3.36445	0.0198893	down
chr19	35967938	35968252	4.51417	0.00250911	up
chr19	40716261	40716969	-6.40854	5.23e-05	down
chr19	48171291	48171941	4.60604	0.00262046	up
chr19	48885274	48885814	3.64396	0.00966241	up
chr19	50142419	50142775	-2.70056	0.0401746	down
chr19	5245010	5245699	3.6499	0.0117728	up
chr19	543100	543463	-2.94537	0.0325259	down
chr19	56550573	56550889	-3.73428	0.0208768	down
chr19	7889644	7890001	-4.2089	0.00387293	down
chr1	105669787	105669963	10.5331	0.000692483	up
chr1	109898432	109900252	-5.41337	0.00038799	down
chr1	150498651	150498983	-5.91296	0.000194412	down
chr1	151229451	151229790	-4.63158	0.00198766	down
chr1	153901948	153902717	-3.18264	0.0423516	down
chr1	153932720	153933378	-2.6643	0.0439502	down
chr1	154653874	154654214	-5.78923	0.0450236	down
chr1	155963116	155963669	4.3115	0.00325907	up
chr1	167660099	167660290	2.74533	0.0445044	up
chr1	17031024	17032288	4.48415	0.00254376	up
chr1	170713911	170714502	3.31794	0.0192304	up
chr1	172566097	172566295	-4.89952	0.00129211	down
chr1	17356596	17356947	-3.93777	0.00635331	down
chr1	1771582	1772298	-2.992	0.0271321	down
chr1	179637349	179637707	-5.96652	0.0299394	down
chr1	181071196	181071427	-5.1439	0.000820568	down
chr1	188307138	188307699	-6.47274	0.018267	down
chr1	1885980	1886313	-6.6396	0.0139243	down
chr1	194904862	194905237	-3.74629	0.0114608	down
chr1	201159220	201159885	3.78373	0.0186527	up
chr1	201972310	201972901	-3.57946	0.0116394	down
chr1	202043911	202044988	4.38872	0.00320557	up
chr1	203638709	203639601	-3.09287	0.030991	down
chr1	204660576	204661991	-2.96221	0.0287164	down
chr1	204996368	204996731	-7.34332	0.00536741	down
chr1	206606799	206609394	6.93531	4.15e-05	up
chr1	223039745	223040104	3.40146	0.0169144	up
chr1	227478374	227478722	-6.66182	0.0140503	down
chr1	229992634	229993350	6.90977	0.0100104	up
chr1	231038197	231038917	-3.8379	0.00740494	down
chr1	231314805	231315156	4.51521	0.00195034	up
chr1	231859827	231860463	-7.29991	0.00565774	down
chr1	23558253	23558861	-3.59223	0.0113241	down
chr1	235729502	235729874	6.08061	0.0293207	up
chr1	236527158	236527447	-2.95803	0.0353523	down
chr1	236566614	236566953	-3.62247	0.0107911	down
chr1	244352746	244353153	3.15942	0.0321995	up
chr1	244918080	244918427	-4.50719	0.00268351	down
chr1	245640120	245642009	5.9914	0.0342829	up
chr1	3092613	3092863	-2.7292	0.0379693	down
chr1	31208085	31208437	2.85428	0.0443906	up
chr1	31760623	31761210	-3.0807	0.0358496	down
chr1	32276826	32277557	-3.13661	0.0219302	down
chr1	34024559	34025349	-3.44493	0.0236134	down
chr1	36985526	36985897	-4.24309	0.00359925	down
chr1	37852238	37853634	-2.96446	0.034425	down
chr1	39396759	39397154	-5.95687	0.000187183	down
chr1	40336882	40337413	3.04218	0.0352614	up
chr1	40729483	40730417	-3.08562	0.0404082	down
chr1	43357633	43358578	-5.85214	0.0373064	down
chr1	43716831	43717233	2.91645	0.0486319	up
chr1	44893490	44893858	3.27325	0.0225722	up
chr1	45380841	45381374	-2.79249	0.0354398	down
chr1	47035273	47035655	-5.52567	0.0481185	down
chr1	48733366	48734070	-3.15929	0.0247854	down
chr1	52075213	52075718	-2.99466	0.0280368	down
chr1	55326297	55326939	-3.39406	0.0329065	down
chr1	6199558	6200225	-6.52574	0.0156441	down
chr1	6494004	6494671	-4.83026	0.00112553	down
chr1	78399984	78400684	-3.37967	0.017557	down
chr1	80349686	80353114	-5.08494	0.000891607	down
chr1	87530452	87531172	3.28827	0.0396797	up
chr1	94560690	94561262	8.79896	0.00127511	up
chr1	96386671	96387435	-2.81245	0.0404313	down
chr20	31604359	31605227	-6.36124	0.0191904	down
chr20	3202947	3203357	-4.66783	0.00211798	down
chr20	3223879	3224367	6.61018	0.0138546	up
chr20	34417510	34418114	-3.4278	0.0144503	down
chr20	35214037	35214723	-5.05709	0.000818246	down
chr20	35499720	35500913	-4.35287	0.00433383	down
chr20	40990147	40990520	3.80388	0.013075	up
chr20	4169157	4169732	3.70319	0.00903035	up
chr20	42861960	42862357	7.2866	0.00609241	up
chr20	45956669	45958077	-6.57255	0.0135182	down
chr20	49459198	49460277	-3.15054	0.0206697	down
chr20	51955344	51955847	-7.05949	0.00846056	down
chr20	55298044	55298373	-4.17302	0.00832908	down
chr20	55999092	56000036	-3.82506	0.00704853	down
chr20	60271598	60273115	-6.86152	0.00947418	down
chr21	33031976	33032937	-3.42558	0.0238022	down
chr21	37790490	37790983	3.67802	0.00966576	up
chr21	44172327	44172882	3.47975	0.0126907	up
chr22	18038413	18038777	-6.24762	0.0001438	down
chr22	18303338	18304713	-2.85652	0.0361872	down
chr22	18984561	18985678	-5.86915	0.0380913	down
chr22	19183531	19184109	-7.22834	0.00635921	down
chr22	21130708	21131461	-7.07581	0.00819797	down
chr22	21999721	22000085	-2.89018	0.0318592	down
chr22	27936125	27937067	3.68727	0.0174403	up
chr22	36826717	36827063	-3.27956	0.0170717	down
chr22	38096637	38097153	-3.14712	0.0209276	down
chr22	38488833	38489254	2.66917	0.0408989	up
chr22	39537417	39540034	-8.28023	0.00177213	down
chr22	40014823	40015366	-4.26591	0.00459892	down
chr22	45071260	45071606	-3.549	0.0112202	down
chr22	47135544	47136042	-5.82576	0.000172085	down
chr22	49964767	49965144	-3.93267	0.00621987	down
chr2	104942301	104942865	-3.3741	0.0165137	down
chr2	112676813	112677145	-4.79512	0.00130126	down
chr2	11924463	11927497	-3.56112	0.0110938	down
chr2	119546879	119547258	-3.979	0.00614246	down
chr2	121036303	121036972	4.02472	0.006183	up
chr2	144045291	144046416	6.4688	0.0172421	up
chr2	198460353	198460543	-3.27524	0.0308989	down
chr2	202731588	202731982	-5.79012	0.043158	down
chr2	20711946	20712546	-6.07527	0.0324364	down
chr2	218852753	218853021	-2.98107	0.0393944	down
chr2	222222794	222223186	-3.58613	0.017191	down
chr2	225585713	225586298	-6.91457	0.00885013	down
chr2	232165099	232165445	3.09203	0.0373201	up
chr2	232565122	232566455	-7.48876	0.0047566	down
chr2	234310621	234311359	-3.0968	0.0225712	down
chr2	236414686	236415078	3.27871	0.0199346	up
chr2	28579619	28579951	-6.76728	0.0105447	down
chr2	42853108	42853926	-4.77353	0.00170311	down
chr2	62144316	62144857	-3.61073	0.0175238	down
chr2	62241772	62242117	2.7728	0.0492992	up
chr2	8183507	8183915	-4.26624	0.00381016	down
chr2	8642444	8643060	-5.6154	0.000338056	down
chr2	91785597	91785972	-3.50386	0.0124148	down
chr2	9516684	9517773	-5.77239	0.045956	down
chr3	10294753	10296221	-2.85775	0.0337786	down
chr3	108663964	108665081	-5.69857	0.0445294	down
chr3	113554865	113555255	4.01251	0.0101389	up
chr3	122073678	122073869	2.95298	0.0430209	up
chr3	123221979	123222317	-2.83236	0.0338261	down
chr3	125408120	125408506	-3.49141	0.0125413	down
chr3	129261472	129261683	-6.54751	9.35e-05	down
chr3	134953421	134954399	-5.92042	0.0390282	down
chr3	145870011	145870368	2.89469	0.0426308	up
chr3	152563503	152565430	6.02254	0.0353225	up
chr3	161227230	161227604	-5.56498	0.0002938	down
chr3	163670917	163671312	-5.52727	0.0484202	down
chr3	167581012	167582186	-3.80877	0.00731577	down
chr3	170038033	170038390	-4.47314	0.00352332	down
chr3	184116801	184117131	-3.13109	0.0214359	down
chr3	190174332	190175012	8.84324	0.00126179	up
chr3	191949573	191949968	2.76936	0.0491842	up
chr3	192488774	192489181	-3.35856	0.0361943	down
chr3	193869424	193869769	-4.13591	0.00426497	down
chr3	27665379	27666130	-3.20731	0.0264723	down
chr3	34163296	34163985	-3.13195	0.024496	down
chr3	37003317	37003900	-2.92741	0.0304001	down
chr3	43686885	43687551	3.41027	0.0258211	up
chr3	53319169	53320547	-4.23927	0.00660132	down
chr3	58108729	58109269	-6.89948	0.00909369	down
chr3	63694470	63695167	-2.89182	0.0460708	down
chr3	75399683	75400044	-6.99795	1.48e-05	down
chr3	99200343	99201294	2.8486	0.0393715	up
chr4	105728754	105729266	-6.2638	0.0225781	down
chr4	111590612	111594086	-6.31237	6.56e-05	down
chr4	124438763	124439102	3.20593	0.0335223	up
chr4	140442295	140442647	2.97633	0.0472311	up
chr4	141221184	141221744	-7.4227	0.0048667	down
chr4	1675221	1675883	-5.43117	0.000473859	down
chr4	172680603	172681163	-6.62637	0.0134428	down
chr4	183726478	183726950	3.80423	0.0165128	up
chr4	189131840	189132176	-3.45816	0.014466	down
chr4	39432297	39432628	-4.16743	0.00416719	down
chr4	4666027	4666416	-3.54312	0.0114802	down
chr4	56161200	56162250	-6.4029	0.0207112	down
chr4	66171320	66172085	-6.4251	0.0161166	down
chr4	68608745	68609139	-3.73679	0.0100049	down
chr4	766333	766683	-4.00937	0.00550578	down
chr4	9708584	9708898	4.13899	0.00356384	up
chr5	114336289	114337045	-2.97045	0.0418176	down
chr5	128667017	128667412	-3.18921	0.0456742	down
chr5	142020322	142020523	-4.54547	0.00332497	down
chr5	150777399	150777646	3.09228	0.0268475	up
chr5	154829068	154829429	-3.01994	0.0378637	down
chr5	155605644	155606381	3.5632	0.0256182	up
chr5	16976012	16976335	3.36451	0.0238796	up
chr5	171224532	171225067	-7.18968	0.00679951	down
chr5	178473487	178473861	-3.46103	0.0261507	down
chr5	178494947	178495316	3.1427	0.0316991	up
chr5	179802562	179803274	-8.10978	0.00274984	down
chr5	31825831	31827635	5.88692	0.0412725	up
chr5	61098814	61099569	3.10669	0.0394407	up
chr5	64445548	64446124	3.33502	0.0329824	up
chr5	70775926	70776859	-2.90741	0.0318543	down
chr5	7767969	7768320	-3.57693	0.0163934	down
chr5	80610025	80610770	-3.76604	0.0106087	down
chr5	80610064	80610771	-4.82624	0.00156748	down
chr5	96272402	96272725	3.29974	0.0131615	up
chr6	108393708	108394157	-2.8722	0.0351441	down
chr6	111640425	111640735	-3.00027	0.0352047	down
chr6	121195769	121196888	-2.78053	0.0399758	down
chr6	136810724	136811097	-3.47061	0.0144103	down
chr6	137097411	137098392	-3.06829	0.0411801	down
chr6	13924016	13924390	8.11456	0.00213448	up
chr6	150348605	150349311	-5.10552	0.000844405	down
chr6	1651229	1651428	3.32089	0.0336402	up
chr6	167813069	167813621	6.91457	0.0101587	up
chr6	168810015	168810375	-2.85977	0.0413817	down
chr6	19412498	19413225	-3.58421	0.0111846	down
chr6	19516662	19517377	-6.86338	0.00935353	down
chr6	2142490	2144359	3.54077	0.0217527	up
chr6	24829588	24830113	2.81328	0.0351127	up
chr6	2641731	2642824	-4.97541	0.00128273	down
chr6	35252449	35254120	-4.04987	0.004863	down
chr6	35491721	35492386	-6.25325	0.0195288	down
chr6	38410597	38410868	-2.91302	0.0462395	down
chr6	41880138	41880806	-2.63529	0.0450248	down
chr6	42349051	42349398	-4.20768	0.00390801	down
chr6	43448363	43449033	3.17171	0.0398324	up
chr6	43880189	43880491	-6.24467	0.0204336	down
chr6	43954999	43956577	3.13637	0.032175	up
chr6	49772422	49773264	3.00305	0.0267677	up
chr6	51023638	51024477	-3.39014	0.0149546	down
chr6	63562303	63562693	-7.17702	0.00668185	down
chr6	7058177	7058522	-3.64671	0.00963379	down
chr6	77399927	77400276	3.10031	0.0332667	up
chr6	94243812	94244172	3.50363	0.0157548	up
chr7	101244316	101244718	-4.11907	0.00468212	down
chr7	1125536	1125882	3.09401	0.0232259	up
chr7	120690659	120690864	-4.274	0.00335871	down
chr7	127658267	127659030	-4.32324	0.00395425	down
chr7	131988196	131988715	2.90822	0.031609	up
chr7	139941710	139941997	-7.17228	0.0070589	down
chr7	143195682	143196042	-3.33412	0.0169167	down
chr7	148180173	148181258	-3.18795	0.0224457	down
chr7	148847904	148848292	-3.31272	0.0161185	down
chr7	151252090	151252656	-2.62913	0.0485723	down
chr7	151376256	151378210	-5.98608	0.0360608	down
chr7	154774224	154775755	-2.85066	0.0408022	down
chr7	157315314	157315685	-7.34915	0.00570647	down
chr7	158576612	158577483	-4.2121	0.00626727	down
chr7	158751218	158751893	-7.00692	0.00799927	down
chr7	24071250	24071614	2.85579	0.0468539	up
chr7	26258078	26258464	-2.543	0.0498153	down
chr7	36083275	36083625	-3.0583	0.0303748	down
chr7	4652853	4653380	5.99004	0.0354325	up
chr7	56069053	56069628	4.42975	0.003215	up
chr7	56086529	56087077	-3.72889	0.00866165	down
chr7	73531545	73532403	-3.91768	0.00637213	down
chr7	75275644	75276006	-2.82152	0.0343606	down
chr7	83485726	83486115	3.14195	0.0367822	up
chr7	85379708	85379914	-3.94872	0.00873663	down
chr7	99116658	99117341	-2.87541	0.0312665	down
chr7	99191115	99191491	-9.37693	1.64e-07	down
chr8	108603397	108603746	-3.42897	0.0146028	down
chr8	112033906	112035070	-5.6502	0.0405668	down
chr8	128835909	128836582	-6.40921	6.08e-05	down
chr8	144622889	144623539	-3.66071	0.00965365	down
chr8	27267655	27268000	3.7712	0.0159886	up
chr8	35634599	35635994	4.95267	0.00115292	up
chr8	54645928	54647251	-3.19793	0.0301114	down
chr8	94735419	94735930	-2.90025	0.0331336	down
chr9	110719297	110719856	-4.37992	0.00276972	down
chr9	114941249	114942425	5.95224	0.0363283	up
chr9	117133216	117133618	-6.57862	0.0136542	down
chr9	123505591	123506305	-3.41921	0.0154335	down
chr9	123989322	123989952	-5.57735	0.00034575	down
chr9	127088127	127088475	-5.6006	0.0450875	down
chr9	128155973	128157061	-4.18839	0.00626776	down
chr9	129460259	129460481	-3.0429	0.0240504	down
chr9	131293592	131293894	-3.91355	0.0064624	down
chr9	133423065	133423413	-2.84762	0.0339719	down
chr9	135574313	135574696	-3.75745	0.0123658	down
chr9	136706087	136706485	-3.48489	0.0214685	down
chr9	137445209	137445764	-2.95881	0.040524	down
chr9	140030217	140030931	-3.45673	0.013306	down
chr9	28033552	28034171	5.20022	0.000817744	up
chr9	32394467	32397222	-6.31713	0.0185517	down
chr9	33685449	33686399	-3.16269	0.0352607	down
chr9	36600375	36600698	-4.2894	0.00387844	down
chr9	763326	764741	-4.36519	0.00313667	down
chr9	79712665	79715654	7.34683	0.00575107	up
chr9	84232398	84233059	3.35556	0.0215047	up
chr9	86389909	86390305	-3.59249	0.0105737	down
chrX	118895405	118895963	-3.52242	0.0195657	down
chrX	136554890	136555287	-3.97664	0.00714335	down
chrX	141832735	141834328	6.07505	0.0322202	up
chrX	143038690	143040808	-4.27844	0.00362417	down
chrX	150149223	150150902	-3.92254	0.00831622	down
chrX	17077790	17078242	3.5499	0.0115075	up
chrX	26370309	26372288	3.01855	0.0235154	up
chrX	29385860	29386189	-4.49887	0.00300415	down
chrX	3221614	3221995	-3.69406	0.00890412	down
chrX	3427707	3428309	-3.41264	0.0260126	down
chrX	43371666	43372263	-4.33707	0.00372278	down
chrX	48439725	48440070	-5.94987	0.0291678	down
chrX	76144829	76145190	-5.82514	0.0440371	down
chrX	82107601	82107980	-3.75105	0.00962716	down
