# Supplementary material for: Global characterization of extrachromosomal circular DNAs in advanced high grade serous ovarian cancer
Source: Cell Death Dis. 2022 Apr 13;13(4):342. doi: 10.1038/s41419-022-04807-8 (PMC9007969; doi:10.1038/s41419-022-04807-8)
Supplement: Supplementary file 5 — Supplementary Table 3 [file 41419_2022_4807_MOESM5_ESM.xlsx]

## Sheet: Sheet1
Supplementary Table 3
The differentially expressed mRNAs between paired primary and metastatic tissues of four HGSOC patients (|FC(fold change)| ≥ 2 and P < 0.05
name	Fold change (HGSOC-M vs. HGSOC )	P value	Regulation
ABI3BP	8.50517	5e-05	up
ACAA1	-2.79845	0.0084	down
ACOT7	-2.35267	0.0448	down
ACP6	-2.50889	0.03105	down
ACPP	-3.12754	0.0163	down
ACTA2	18.395	0.0035	up
AGO3	-2.34591	0.02545	down
ALDH1B1	3.3088	0.04135	up
AP3M2	-2.11481	0.0219	down
AP4B1	-2.63975	0.01525	down
ARNTL	2.47396	0.0143	up
ARSD	-2.24044	0.04515	down
ATAD2	-2.05674	0.0389	down
ATF7IP2	-2.32858	0.02425	down
ATG9A	-2.57977	0.0022	down
AZI2	2.42582	0.0206	up
BHLHE40	3.65951	0.00525	up
BICD1	-2.43525	0.0421	down
BMF	-2.51244	0.0167	down
CABLES2	-4.59384	0.02225	down
CACUL1	-2.34007	0.02305	down
CALD1	6.09282	0.0006	up
CANT1	-2.02442	0.0468	down
CARD8	2.15414	0.01505	up
CC2D2A	2.87958	0.0078	up
CCDC142	-3.24903	0.0278	down
CCDC57	-2.85759	0.00295	down
CCDC80	5.09097	0.0084	up
CCL2	2.63942	0.0311	up
CD93	2.20508	0.0412	up
CEP41	-3.14919	0.00205	down
CEP57L1	-2.28713	0.0196	down
CFH	5.39364	0.001	up
CFL2	4.54825	0.0363	up
CHMP1A	-2.32323	0.04455	down
COBLL1	3.00651	0.00045	up
CPD	-3.78554	0.0006	down
CRIM1	3.58447	0.0026	up
CRISPLD2	3.56038	0.00095	up
CSRP1	3.75468	0.04655	up
DCAF11	-2.55483	0.00055	down
DCLRE1C	-3.69125	0.01015	down
DCTD	-2.04838	0.04095	down
DENND3	2.95058	0.00185	up
DICER1	-2.15091	0.03635	down
DKK3	4.29816	0.0089	up
DMPK	2.46538	0.02765	up
DNAJB5	9.24197	5e-05	up
DNMT1	-4.09434	5e-05	down
DPP3	-2.24906	0.02855	down
DPP9	-3.33528	0.0004	down
DROSHA	-2.40569	0.0031	down
DST	2.34463	0.02265	up
DSTN	4.76323	0.01715	up
DUSP1	8.85259	0.0006	up
DUT	-3.40263	0.016	down
DVL2	-2.94227	0.0022	down
DYNC1LI2	2.19193	0.02695	up
EFCAB2	2.83229	0.00815	up
EFTUD1	-2.12165	0.0437	down
EHF	-2.60402	0.03145	down
ELMO1	4.01302	0.00055	up
EML3	-2.84901	0.00915	down
EMP1	2.98471	0.01945	up
ENOSF1	-2.02284	0.0413	down
ENTHD2	2.91656	0.01265	up
ETS2	2.72391	0.04885	up
FAM173B	-5.84438	0.0098	down
FARSA	-2.52368	0.0252	down
FASTK	-2.29883	0.02445	down
FBXO25	2.20694	0.03545	up
FERMT2	3.37473	0.0023	up
FLNA	3.39006	0.0143	up
FOS	5.38427	0.0032	up
FOSB	54.4609	5e-05	up
FOXO1	3.04595	0.0249	up
FPGS	-2.13101	0.0311	down
FSTL1	2.27636	0.04525	up
GADD45B	3.73099	0.00195	up
GALNT6	-2.29337	0.0073	down
GBA	-2.27165	0.0355	down
GK	4.08835	0.01235	up
GNB4	2.53216	0.03855	up
HDAC11	-2.59778	0.00195	down
HID1	-2.4192	0.0188	down
HIST1H2BN	-4.43557	0.0227	down
HIST1H3A	-3.63569	0.04665	down
HN1L	-2.29582	0.0366	down
HPCAL1	-3.09449	0.03925	down
HRAS	-2.46224	0.03345	down
HSPG2	2.69873	0.0264	up
IFI27	-4.23614	0.04245	down
IFI6	-4.6205	0.01695	down
IFT52	-4.21961	0.0063	down
IGFBP4	3.34784	0.00565	up
INCENP	-2.71613	0.03195	down
INPP4B	3.57363	0.0009	up
ITGA5	2.4718	0.01335	up
JAK2	4.90064	0.02985	up
KALRN	2.17804	0.0495	up
KCTD15	2.40866	0.01455	up
KDM5C	-2.05092	0.0361	down
KIAA0753	-2.32186	0.04225	down
KIAA1551	-3.26823	0.00925	down
KLF9	3.8206	0.0106	up
KNTC1	-2.28466	0.02475	down
KPNA2	-2.37162	0.026	down
LARP4B	-2.21894	0.0358	down
LBR	-3.09938	0.0264	down
LETMD1	-3.16802	5e-05	down
LMNB2	-3.06871	0.0072	down
LPP	3.09275	0.0136	up
LRRC32	2.90285	0.04985	up
LTBP1	4.01545	0.02125	up
MAN2B1	-2.0555	0.04735	down
MAP1B	3.97243	0.02925	up
MAP1S	-2.23721	0.00605	down
MAP2K4	-2.31668	0.0182	down
MAT2B	-2.63388	0.0316	down
MBOAT7	-2.24754	0.04615	down
MICAL2	2.77658	0.00885	up
MLLT10	-2.31206	0.016	down
MLLT4	-2.27559	0.0203	down
MPDZ	5.12432	0.0002	up
MSH5	-3.09908	0.0012	down
MTMR12	-2.38924	0.03	down
MTSS1	-2.13869	0.0335	down
MUTYH	-2.07871	0.00835	down
MX1	-3.3697	0.0361	down
MYH10	3.1526	0.0252	up
MYLK	3.16205	0.0069	up
NFKBIA	2.00259	0.0383	up
NFKBIZ	3.32464	0.0072	up
NIPAL3	-2.4568	0.01535	down
NME6	-2.03718	0.0307	down
NR3C1	2.97884	0.01055	up
NR4A1	5.69585	5e-05	up
NUPL2	-2.70934	0.0443	down
OMA1	-3.49989	0.0034	down
OSBPL3	-4.5198	0.0051	down
PABPC4	-2.61993	0.01385	down
PACRGL	2.3236	0.0006	up
PDDC1	-2.79977	0.003	down
PDE4B	2.15267	0.01975	up
PDE4D	2.27187	0.0247	up
PDE9A	-2.50023	0.00605	down
PDGFA	3.4023	0.0101	up
PDLIM7	3.76083	0.0049	up
PER1	2.16136	0.04865	up
PFAS	-2.4463	0.025	down
PGD	-2.57261	0.0228	down
PITPNM1	-2.48756	0.02945	down
PKNOX1	-2.33461	0.0269	down
PLA2G4C	2.31357	0.0069	up
PLD2	2.55427	0.0135	up
POLI	2.39399	0.0116	up
POLR1A	-2.73845	0.0112	down
POMT2	-2.09398	0.01325	down
PPM1H	-2.84272	0.04065	down
PPP1R15A	2.67024	0.02565	up
PPP2R1A	-2.16527	0.03975	down
PRIM2	-2.62633	0.0123	down
PRKCH	2.6477	0.001	up
PRUNE2	4.40609	0.01255	up
PTPN4	-2.82743	0.02905	down
QTRT1	-3.19041	0.0118	down
R3HDM2	-2.2523	0.0071	down
RAB40C	-2.50125	0.0096	down
RBPMS	4.26664	0.00485	up
RECQL5	-2.2977	0.0301	down
RHBDF2	-2.10665	0.02005	down
RNF44	-2.6094	0.00715	down
RORA	3.64589	0.0019	up
RP11-849H4.2	-2.65045	0.0444	down
RPUSD3	-2.56031	0.0103	down
SENP2	-2.48285	0.0405	down
SFI1	-3.04873	0.00015	down
SGOL1	-2.24306	0.01905	down
SIRT7	-2.03941	0.0458	down
SLC38A6	2.85735	0.00535	up
SMTN	2.95375	0.03385	up
SNIP1	-2.55038	0.03855	down
SOCS3	3.77085	0.00585	up
SORL1	-2.02547	0.04065	down
SOX4	-2.28477	0.0452	down
SPAG5	-2.65929	0.0102	down
SPAG9	2.38781	0.00475	up
SPIDR	-2.11076	0.0456	down
SPTLC3	-2.37466	0.04905	down
STRADA	-3.4768	0.00065	down
SYNE1	3.8958	0.0081	up
TAGLN	7.18366	0.00575	up
TCF4	3.28695	5e-05	up
TGFBI	2.61279	0.0072	up
TGM2	4.11174	0.029	up
TJAP1	-2.76423	0.0148	down
TMEM107	-2.99542	0.0147	down
TNPO2	-2.50674	0.0045	down
TNS1	5.35869	0.00075	up
TNS3	-2.17677	0.0098	down
TPM1	3.3526	0.00605	up
TPM2	8.60479	0.00015	up
TPX2	-2.16532	0.04415	down
TRMT1	-2.20131	0.0182	down
TXNRD2	-2.25405	0.04915	down
UGCG	2.41183	0.021	up
UQCC1	-2.63136	0.00465	down
WDR45	-2.71483	0.00945	down
WDR81	-2.234	0.0256	down
XXYLT1	-2.01408	0.0494	down
ZBTB20	2.50846	0.03215	up
ZBTB7C	-2.59924	5e-05	down
ZEB2	5.69431	0.00085	up
ZFP36	3.7526	0.00385	up
ZMYM1	-2.43756	0.04475	down
ZNF236	-3.45458	0.0168	down
ZNF282	-4.88199	0.0031	down
ZNF317	-2.28211	0.04005	down
ZNF525	-2.68169	0.0456	down
